# Supplementary material for: Cockroaches of genus Muzoa: morphology of the male genital sclerites and description of one new species (Dictyoptera, Blattodea, Ectobiidae, Nyctiborinae)
Source: Zookeys. 2013 Mar 20;(278):65–74. doi: 10.3897/zookeys.278.4603 (PMC3677347; doi:10.3897/zookeys.278.4603)
Supplement: XML Treatment for Muzoa [file zookeys.278.4603-treatment1.xml]

<!DOCTYPE tp:taxon-treatment
  PUBLIC "-//TaxonX//DTD Taxonomic Treatment Publishing DTD v0 20100105//EN" "tax-treatment-NSO.dtd">
<tp:taxon-treatment xmlns:tp="http://www.plazi.org/taxpub"><tp:treatment-meta><mixed-citation publication-type="journal"><person-group><name><surname>Vélez-Bravo</surname><given-names>Andrés H.</given-names></name></person-group><article-title>Cockroaches of genus 
                    <italic>Muzoa</italic>: morphology of the male genital sclerites and description of one new species (Dictyoptera, Blattodea, Ectobiidae, Nyctiborinae)</article-title><source>Zookeys</source><day>20</day><month>3</month><year>2013</year><volume>2013</volume><issue>278</issue><fpage>65</fpage><lpage>74</lpage><pub-id pub-id-type="doi">10.3897/zookeys.278.4603</pub-id></mixed-citation></tp:treatment-meta><tp:nomenclature><tp:taxon-name>
                        <tp:taxon-name-part taxon-name-part-type="genus">Muzoa</tp:taxon-name-part>
                    <object-id xmlns:xlink="http://www.w3.org/1999/xlink" xlink:type="simple">http://species-id.net/wiki/Muzoa</object-id>
								</tp:taxon-name><tp:taxon-authority>Hebard, 1921</tp:taxon-authority></tp:nomenclature><tp:treatment-sec sec-type="Dichotomous key to the species of Muzoa"><title>Dichotomous key to the species of <italic><tp:taxon-name>Muzoa</tp:taxon-name></italic></title><table-wrap content-type="key" position="anchor" orientation="portrait"><table><tbody><tr><td rowspan="1" colspan="1">1</td><td rowspan="1" colspan="1">Cockroaches with tegmina and membranous wings well developed, completely covering the supra-anal plate (<xref ref-type="fig" rid="F1">Figs 1, 2</xref>)</td><td rowspan="1" colspan="1">2</td></tr><tr><td rowspan="1" colspan="1">–</td><td rowspan="1" colspan="1">Cockroaches with tegmina and membranous wings shortened, reaching just the first abdominal tergite (<xref ref-type="fig" rid="F1">Fig. 3</xref>). Lateral extension of L2a elongate and extended dorsally over the process “via” (<xref ref-type="fig" rid="F2">Fig. 16</xref>); apex of the region R2 of the genital sclerite R (right phallomere), broad and truncated (<xref ref-type="fig" rid="F2">Fig. 20</xref>)</td><td rowspan="1" colspan="1"><italic><tp:taxon-name>Muzoa curtalata</tp:taxon-name></italic> Vélez sp. n. (Colombia)</td></tr><tr><td rowspan="1" colspan="1">2</td><td rowspan="1" colspan="1">Head vertex convex (<xref ref-type="fig" rid="F1">Fig. 4</xref>). Styli short, four times longer than wide. Process “via” slender, long and curved (<xref ref-type="fig" rid="F2">Fig. 14</xref>). Lateral extension of L2a extending over the process “via” (<xref ref-type="fig" rid="F2">Fig. 14</xref>).</td><td rowspan="1" colspan="1"><italic><tp:taxon-name>Muzoa simplex</tp:taxon-name></italic> (Colombia)</td></tr><tr><td rowspan="1" colspan="1">–</td><td rowspan="1" colspan="1">Head vertex straight (<xref ref-type="fig" rid="F1">Fig. 5</xref>). Styli long, five times longer than wide (<xref ref-type="fig" rid="F2">Fig. 12</xref>). Process “via” short, thick and straight (<xref ref-type="fig" rid="F2">Fig. 15</xref>). Lateral extension of L2a not extending over the process “via” (<xref ref-type="fig" rid="F2">Fig. 15</xref>)</td><td rowspan="1" colspan="1"><italic><tp:taxon-name>Muzoa madida</tp:taxon-name></italic> (Colombia, Costa Rica)</td></tr></tbody></table></table-wrap></tp:treatment-sec><tp:treatment-sec sec-type="Remarks"><title>Remarks.</title><p>Although the original descriptions of <italic><tp:taxon-name>Muzoa madida</tp:taxon-name></italic> (<xref ref-type="fig" rid="F1">Fig. 2</xref>) and <italic><tp:taxon-name>Muzoa simplex</tp:taxon-name></italic> (<xref ref-type="fig" rid="F1">Fig. 1</xref>) are extensive and detailed (see <xref ref-type="bibr" rid="B7">Hebard 1921</xref> and <xref ref-type="bibr" rid="B12">Rehn 1930</xref>), these do not address the male genital sclerites, and in none other subsequent publication those structures have been described. Below are described and illustrated the male genital sclerites of these two species.</p><fig id="F1" position="float" orientation="portrait"><label>Figures 1–6.</label><caption><p><bold>1–3</bold> Habitus (dorsal) of the species of genus <italic><tp:taxon-name>Muzoa</tp:taxon-name></italic>. <bold>1</bold> <italic><tp:taxon-name>Muzoa simplex</tp:taxon-name></italic> Hebard, 1921, holotype male (ANSP) <bold>2</bold> <italic><tp:taxon-name>Muzoa madida</tp:taxon-name></italic> Rehn, 1930, holotype male (ANSP). <bold>3</bold> <italic><tp:taxon-name>Muzoa curtalata</tp:taxon-name></italic> sp. n., holotype male (MUJ). Scale bar 1 cm. <bold>4–6</bold> Heads (ventral) of the species of genus <italic><tp:taxon-name>Muzoa</tp:taxon-name></italic> <bold>4</bold> <italic><tp:taxon-name>Muzoa simplex</tp:taxon-name></italic> <bold>5</bold> <italic><tp:taxon-name>Muzoa madida</tp:taxon-name></italic> <bold>6</bold> <italic><tp:taxon-name>Muzoa curtalata</tp:taxon-name></italic> sp. n. The arrow is indicating the shape of the vertex. Scale bar 1 mm.</p></caption><graphic xmlns:xlink="http://www.w3.org/1999/xlink" xlink:href="ZooKeys-278-065-g001.jpg" position="float" orientation="portrait" xlink:type="simple"/></fig></tp:treatment-sec><tp:treatment-sec sec-type="Redescription for the genus"><title>Redescription for the genus.</title><p>Species of medium size (24–27 mm male, 20–26 mm female), with body dark brown. The legs and antennae are entirely brown. Pronotum and tegmina reddish brown.</p><p>Head triangular and with big reniform eyes, extending antero-laterally beyond to the antennal socket, eyes are not globose; intraocular distance of the same length than distance between ocellar fenestra; face globose; gena and pleurostoma undivided, at least externally, so that the subgenal suture only present in the inner margin of pleurostoma; subantenal suture ending next to the inferior margin of the eye; the face and gena bare. Antennae filiform and setosas along their length; the first flagellar segment of the same length that the pedicel.</p><p>Pronotum parabolic, with its cephalic margin convex and the caudal margin truncated. In either sex, both pairs of wings are developed surpassing slightly the apex of <!--PageBreak-->the cercus, except in <italic><tp:taxon-name>Muzoa curtalata</tp:taxon-name></italic> sp. n. in which the males are brachypterous. Fore wings with the base of the remigium narrower than the base of vanal region (vannus) and the apex rounded; with discoidal sector longitudinal. Tegmina and pronotum densely covered with fine silky pubescence. Legs long and slender; cephalic coxa with a diagonal carina; antero-ventral margin of the front femur without spines heavy, only <!--PageBreak-->with short and heavy setae and with three terminal spines; postero-ventral margin of the hind femur with terminal spine; tarsomeres 1-4 with pulvilli, the first metatarsomere with its pulvilli covering only a 1/3 of its length; tarsal claws simple and symmetrical; arolium present.</p><p>Abdomen often convex and short; first tergite unspecialized. Supra-anal plate tranverse and with the caudal margin produced and bilobed (<xref ref-type="fig" rid="F2">Figs 7, 8</xref>). Cerci long, thick and subspatulate, composed of 9 to 12 segments; last segment small and narrower than the remaining segments. Ventrally, right paraproct specialized and transverse, this is articulated directly with the lateral margin of the supra-anal plate throughout its right lateral margin. Male subgenital plate symmetric, with styles similarly shaped (<xref ref-type="fig" rid="F2">Figs 11, 12</xref>). Internally, attached to this plate, is located the membranous pouch with genital sclerites L2, L3, and R (right phallomere).</p><p><bold>Genital sclerites.</bold>The male genital sclerites of the species of the genus <italic><tp:taxon-name>Muzoa</tp:taxon-name></italic> are formed by sclerites L2 (<xref ref-type="fig" rid="F2">Figs 14, 15</xref>), L3 (<xref ref-type="fig" rid="F2">Figs 18, 19</xref>), and R (right phallomere) (<xref ref-type="fig" rid="F2">Figs 21, 22</xref>).</p><p>Genital sclerite L2 thin and elongated. Sclerotized region L2a and process “via” separated but closely articulated (Articulation 10 (A10), see <xref ref-type="bibr" rid="B8">Klass 1995</xref>) (<xref ref-type="fig" rid="F2">Figs 14, 15</xref>). Process “via” finger-shaped, slender and elongate except for <italic><tp:taxon-name>Muzoa madida</tp:taxon-name></italic> in which it is shorter and thicker (<xref ref-type="fig" rid="F2">Fig. 15</xref>). Region L2a is at least four times longer than process “via”. Whole region is slightly sclerotized.</p><p>Hook “hla” of sclerite L3 with the typical shape observed in most <tp:taxon-name>Ectobiidae</tp:taxon-name> and <tp:taxon-name>Blaberidae</tp:taxon-name> species, with distal area narrow and elongated; in addition to the notch “45”, the hook also exhibit groove “hge” along of its lower margin (<xref ref-type="fig" rid="F2">Figs 17-19</xref>). In ventral view, basal area of hook “hla” longer than its apical area; left lateral margin of basal area, straight. Membranous tube of hook “hla” not covered by setae.</p><p>Genital sclerite R (right phallomere) formed by the sclerotized regions R1, R2, R3 and R4 (<xref ref-type="fig" rid="F2">Figs 20–22</xref>). Region R1 as a large and bulky structure at the caudal region of sclerite R; subregion R1v broader than subregion R1d, which is a longitudinal narrow and elongated band, extending along the left lateral margin of R1; in species like <italic><tp:taxon-name>Muzoa madida</tp:taxon-name></italic> and <italic><tp:taxon-name>Muzoa simplex</tp:taxon-name></italic> this band does not reach the caudal margin of R1. Subregion R1d passing over the complex R1t+R2, surpassing its farthest right margin; its size varies among species. As in the other genera of <tp:taxon-name>Nyctiborinae</tp:taxon-name>, regions R1 and R3 articulated by the lower right corner of R3 and the upper right corner of R1. In all species of <italic><tp:taxon-name>Muzoa</tp:taxon-name></italic> the upper right corner of R1 (R1c) slightly projected (<xref ref-type="fig" rid="F2">Figs 20–22</xref>). Subregion R1t is not fused with other areas of R1. Left arm of the complex R1t+R2 thicker than right arm, varying from apically rounded in <italic><tp:taxon-name>Muzoa simplex</tp:taxon-name></italic> to pointed in <italic><tp:taxon-name>Muzoa madida</tp:taxon-name></italic>. Complex R1t+R2 similar in size to region R3, located on its left margin, below the subregion R1d. Apex of R1t and R2 extending beyond caudal margin of R3.</p><p>Region R3 as a slightly sclerotized plate articulated by its lower right corner to R1c. This plate is longer than wide and its apex is rounded (<xref ref-type="fig" rid="F2">Figs 20–22</xref>).</p><p>Region R4 as an elongated dorsal plate, covering R1 and R1t+R2 complex in part (<xref ref-type="fig" rid="F2">Figs 20–22</xref>).</p><fig id="F2" position="float" orientation="portrait"><label>Figures 7–22.</label><caption><p>Supra-anal plate (dorsal), subgenital plate (vental), and male genital sclerites of the species of genus <italic><tp:taxon-name>Muzoa</tp:taxon-name></italic>. <italic><tp:taxon-name>Muzoa simplex</tp:taxon-name></italic> Hebard, 1921: <bold>7</bold> Supra-anal plate <bold>11</bold> Subgenital plate <bold>14</bold> Median sclerite L2 (dorsal) <bold>18</bold> Hook “hla” of L3 (ventral) <bold>21</bold> Right sclerite R (dorsal). <italic><tp:taxon-name>Muzoa madida</tp:taxon-name></italic> Rehn, 1930: <bold>8</bold> Supra-anal plate <bold>12</bold> Subgenital plate <bold>15</bold> Median sclerite L2 (dorsal) <bold>19</bold> Hook “hla” of L3 (ventral) <bold>22</bold> Right sclerite R (dorsal). <italic><tp:taxon-name>Muzoa curtalata</tp:taxon-name></italic> sp. n. (Holotype): <bold>9</bold> Supra-anal plate <bold>10</bold> Supra-anal plate (ventral) with the paraprocts <bold>13</bold> Subgenital plate <bold>16</bold> Median sclerite L2 (dorsal) <bold>17</bold> Hook “hla” of L3 (ventral) <bold>20</bold> Right sclerite R (dorsal) (sclerotized regions R1 [subregions R1c, R1d, R1v, R1t], R2, R3, R4). Scale bar 1 mm.</p></caption><graphic xmlns:xlink="http://www.w3.org/1999/xlink" xlink:href="ZooKeys-278-065-g002.jpg" position="float" orientation="portrait" xlink:type="simple"/></fig><table-wrap id="T1" position="float" orientation="portrait"><label>Table 1.</label><caption><p>Material examined.</p></caption><table><tbody><tr><th rowspan="1" colspan="1"><bold>Species</bold></th><th rowspan="1" colspan="1"><bold>Country</bold></th><th rowspan="1" colspan="1"><bold>Locality</bold></th><th rowspan="1" colspan="1"><bold>Method of collecting</bold></th><th rowspan="1" colspan="1"><bold>Date</bold></th><th rowspan="1" colspan="1"><bold>Collector’s names</bold></th><th rowspan="1" colspan="1"><bold>Condition of specimen</bold></th><th rowspan="1" colspan="1"><bold>Repository</bold></th></tr><tr><td rowspan="1" colspan="1"><italic><tp:taxon-name>Muzoa madida</tp:taxon-name></italic></td><td rowspan="1" colspan="1">Colombia</td><td rowspan="1" colspan="1">Chocó, Nuquí, Jurubida, Emberá community. Edge of primary forest.</td><td rowspan="1" colspan="1">Shannon-165W</td><td rowspan="1" colspan="1">23 Oct. 1995</td><td rowspan="1" colspan="1">R. Vélez</td><td rowspan="1" colspan="1">Male. Pinned</td><td rowspan="1" colspan="1">CIB. Used to illustrate the genital sclerites</td></tr><tr><td rowspan="1" colspan="1"><italic><tp:taxon-name>Muzoa madida</tp:taxon-name></italic></td><td rowspan="1" colspan="1">Costa Rica</td><td rowspan="1" colspan="1">Limón, forest near La Emilia. In dense second growth forest, 304 m.</td><td rowspan="1" colspan="1"/><td rowspan="1" colspan="1">15 Sep. 1937</td><td rowspan="1" colspan="1">Rehn</td><td rowspan="1" colspan="1">Male. Pinned</td><td rowspan="1" colspan="1">ANSP. Holtype 5481</td></tr><tr><td rowspan="1" colspan="1"><italic><tp:taxon-name>Muzoa madida</tp:taxon-name></italic></td><td rowspan="1" colspan="1">Costa Rica</td><td rowspan="1" colspan="1">Turrialba. 900 m.</td><td rowspan="1" colspan="1"/><td rowspan="1" colspan="1"/><td rowspan="1" colspan="1">Heyne, Berlin-Wilm</td><td rowspan="1" colspan="1">Male. Pinned</td><td rowspan="1" colspan="1">USNM.</td></tr><tr><td rowspan="1" colspan="1"><italic><tp:taxon-name>Muzoa simplex</tp:taxon-name></italic></td><td rowspan="1" colspan="1">Colombia</td><td rowspan="1" colspan="1">Boyacá, Muzo</td><td rowspan="1" colspan="1"/><td rowspan="1" colspan="1">Sep. 1919</td><td rowspan="1" colspan="1">A. María</td><td rowspan="1" colspan="1">Male. Pinned</td><td rowspan="1" colspan="1">ANSP. Holotype 9295</td></tr><tr><td rowspan="1" colspan="1"><italic><tp:taxon-name>Muzoa simplex</tp:taxon-name></italic></td><td rowspan="1" colspan="1">Colombia</td><td rowspan="1" colspan="1">Chocó, Nuquí, Jurubida, Emberá community. Edge of primary forest</td><td rowspan="1" colspan="1">Shannon-165W</td><td rowspan="1" colspan="1">23 Oct. 1995</td><td rowspan="1" colspan="1">R. Vélez</td><td rowspan="1" colspan="1">2 Male. Pinned</td><td rowspan="1" colspan="1">CIB. Used to illustrate the genital sclerites</td></tr><tr><td rowspan="1" colspan="1"><italic><tp:taxon-name>Muzoa simplex</tp:taxon-name></italic></td><td rowspan="1" colspan="1">Colombia</td><td rowspan="1" colspan="1">Cundinamarca, Bogotá</td><td rowspan="1" colspan="1"/><td rowspan="1" colspan="1">Jan. 1934</td><td rowspan="1" colspan="1">Guevara</td><td rowspan="1" colspan="1">2 Male.&lt;br/&gt; Pinned </td><td rowspan="1" colspan="1">USNM.</td></tr><tr><td rowspan="1" colspan="1"><italic><tp:taxon-name>Muzoa simplex</tp:taxon-name></italic></td><td rowspan="1" colspan="1">Colombia</td><td rowspan="1" colspan="1">Cundinamarca, Tibacuy, Ins. Pol. Cumaca. <named-content xmlns:xlink="http://www.w3.org/1999/xlink" content-type="dwc:verbatimCoordinates" xlink:type="simple">4°21'N, 74°27'W</named-content>, 1647 m.</td><td rowspan="1" colspan="1"/><td rowspan="1" colspan="1">14 Nov. 1993</td><td rowspan="1" colspan="1">Valderrama</td><td rowspan="1" colspan="1">Male.&lt;br/&gt; Pinned</td><td rowspan="1" colspan="1">UNAB.</td></tr></tbody></table></table-wrap><!--PageBreak--></tp:treatment-sec><ref-list><ref id="B7"><mixed-citation xmlns:xlink="http://www.w3.org/1999/xlink" xlink:type="simple"><person-group><name name-style="western"><surname>Hebard</surname><given-names>M</given-names></name></person-group> (<year>1921</year>)<source> Studies in the Dermaptera and Orthoptera of Colombia. Second Paper. Transaction of the American Entomological Society 47: 107-161. <ext-link ext-link-type="uri" xlink:href="http://biostor.org/reference/3360" xlink:type="simple">http://biostor.org/reference/3360</ext-link></source></mixed-citation></ref><ref id="B12"><mixed-citation xmlns:xlink="http://www.w3.org/1999/xlink" xlink:type="simple"><person-group><name name-style="western"><surname>Rehn</surname><given-names>JAG</given-names></name></person-group> (<year>1930</year>)<source> New of Little Known Neotropical Blattidae. Number two. Transactions of the Entomological Society of America 56 (1): 52–55. <ext-link ext-link-type="uri" xlink:href="http://www.jstor.org/stable/25077279" xlink:type="simple">http://www.jstor.org/stable/25077279</ext-link></source></mixed-citation></ref><ref id="B8"><mixed-citation xmlns:xlink="http://www.w3.org/1999/xlink" xlink:type="simple"><person-group><name name-style="western"><surname>Klass</surname><given-names>KD</given-names></name></person-group> (<year>1995</year>)<source> Die Phylogenie der Dictyoptera. PhD thesis, Göttingen, Germany: Ludwig-Maximilians-Universität Munich. </source>doi: <ext-link ext-link-type="uri" xlink:href="http://dx.doi.org/oclc/49503829" xlink:type="simple">oclc/49503829</ext-link></mixed-citation></ref></ref-list></tp:taxon-treatment>
