# Supplementary material for: Cockroaches of genus Muzoa: morphology of the male genital sclerites and description of one new species (Dictyoptera, Blattodea, Ectobiidae, Nyctiborinae)
Source: Zookeys. 2013 Mar 20;(278):65–74. doi: 10.3897/zookeys.278.4603 (PMC3677347; doi:10.3897/zookeys.278.4603)
Supplement: XML Treatment for Muzoa curtalata [file zookeys.278.4603-treatment2.xml]

<!DOCTYPE tp:taxon-treatment
  PUBLIC "-//TaxonX//DTD Taxonomic Treatment Publishing DTD v0 20100105//EN" "tax-treatment-NSO.dtd">
<tp:taxon-treatment xmlns:tp="http://www.plazi.org/taxpub"><tp:treatment-meta><mixed-citation publication-type="journal"><person-group><name><surname>Vélez-Bravo</surname><given-names>Andrés H.</given-names></name></person-group><article-title>Cockroaches of genus 
                    <italic>Muzoa</italic>: morphology of the male genital sclerites and description of one new species (Dictyoptera, Blattodea, Ectobiidae, Nyctiborinae)</article-title><source>Zookeys</source><day>20</day><month>3</month><year>2013</year><volume>2013</volume><issue>278</issue><fpage>65</fpage><lpage>74</lpage><pub-id pub-id-type="doi">10.3897/zookeys.278.4603</pub-id></mixed-citation></tp:treatment-meta><tp:nomenclature><tp:taxon-name>
                        <tp:taxon-name-part taxon-name-part-type="genus">Muzoa</tp:taxon-name-part>
                        <tp:taxon-name-part taxon-name-part-type="species">curtalata</tp:taxon-name-part>
                    <object-id xmlns:xlink="http://www.w3.org/1999/xlink" xlink:type="simple">urn:lsid:zoobank.org:act:0B136466-60A0-44D8-8DF8-528FDE38D010</object-id>
								<object-id xmlns:xlink="http://www.w3.org/1999/xlink" xlink:type="simple">http://species-id.net/wiki/Muzoa_curtalata</object-id>
								</tp:taxon-name><tp:taxon-authority>Vélez</tp:taxon-authority><tp:taxon-status xmlns:xlink="http://www.w3.org/1999/xlink" xlink:type="simple">sp. n.</tp:taxon-status><xref ref-type="fig" rid="F1">Figures 3, 6</xref><xref ref-type="fig" rid="F2">9, 10, 13, 16, 17, 20</xref></tp:nomenclature><tp:treatment-sec sec-type="Type-locality"><title>Type-locality.</title><p>Colombia, Valle del Cauca, Tuluá, Juan María Céspedes botanical garden, 4.029214, -76.160409, 1100 m, E. Amat leg. 24–31 Aug 1996.</p></tp:treatment-sec><tp:treatment-sec sec-type="Type-specimen"><title>Type-specimen.</title><p>Holotype male, pinned, with genitalia in a separate microvial. Original label: “Colombia. Valle. Mun. Tuluá. Jardín Botánico “Juan María Céspedes” 1100 m.s.n.m. E. Amat leg. 24–31 Ago 1996” MUJ – BLA - 025.</p></tp:treatment-sec><tp:treatment-sec sec-type="Differential diagnosis"><title>Differential diagnosis.</title><p>This species belongs to the genus <italic><tp:taxon-name>Muzoa</tp:taxon-name></italic> by: 1) Pronotum parabolic, with the caudal margin truncated; 2) antero-ventral margin of the cephalic femur without spines; 3) tarsal claws simple and symmetrical; 4) first abdominal tergite unspecialized; 5) supra-anal plate tranverse, with caudal margin produced and bilobed; 6) cerci long, thick and subspatulate; 7) male subgenital plate symmetric, with styles similarly shaped; 8) genital sclerites: process “via”, of the genital slcerite L2, finger-shaped and 9) hook “hla” of the genital sclerite L3, with groove “hge” along its lower margin. <italic><tp:taxon-name>Muzoa curtalata</tp:taxon-name></italic> differs from <italic><tp:taxon-name>Muzoa madida</tp:taxon-name></italic> and <italic><tp:taxon-name>Muzoa simplex</tp:taxon-name></italic> for its brachypterous condition. <italic><tp:taxon-name>Muzoa curtalata</tp:taxon-name></italic> is more closely related to <italic><tp:taxon-name>Muzoa simplex</tp:taxon-name></italic> for having a long lateral extension of L2a, which covers part of the process “via” (<xref ref-type="fig" rid="F2">Figs 14, 16</xref>), different to <italic><tp:taxon-name>Muzoa madida</tp:taxon-name></italic>, in which the lateral extension is shorter and never covers part of the process “via” (<xref ref-type="fig" rid="F2">Fig. 15</xref>).</p><!--PageBreak--><!--PageBreak--></tp:treatment-sec><tp:treatment-sec sec-type="Description"><title>Description.</title><p>Species of medium size (19.8 mm), with body dark brown; legs and antennae entirely brown. Pronotum and tegmina reddish brown (<xref ref-type="fig" rid="F1">Fig. 3</xref>).</p><p>Head triangular and with big reniform eyes, extending antero-laterally beyond the antennal sockets; intraocular distance equal to distance between ocellar fenestra (1.3 mm) and lesser than distance between antennal sockets (2.0 mm) (<xref ref-type="fig" rid="F1">Fig. 6</xref>); face globose; gena and pleurostoma undivided, at least externally, so that subgenal suture only present on the inner margin of pleurostoma; subantennal suture ending next to inferior margin of eye; face with many short setae on the frons, gena and remaining of face bare.</p><p>Pronotum parabolic, with cephalic margin convex and caudal margin truncated. Brachypterous. Fore wings coriaceous, lacking distinct veins; apex truncated, not surpassing the first abdominal tergite. Hind wings slightly developed, with reduced venation. Tegmina and pronotum covered densely with fine silky pubescence. Legs long and slender; cephalic coxa with a diagonal carina; antero-ventral margin of the front femur without spines heavy, only with short and thick setae, with three terminal spines; antero-ventral margin of middle and posterior femur with five and six spines correspondingly, postero-ventral margin with four and five spines respectively; tarsomeres 1-4 with pulvilli, first metatarsomere with its pulvilli covering only 1/3 of its length; tarsal claws simple and symmetrical; arolium present.</p><p>First abdominal tergite unspecialized. Supra-anal plate transverse, with caudal margin produced and bilobed (<xref ref-type="fig" rid="F2">Fig. 9</xref>); cerci long, thick and subspatulate, composed of nine segments; last segment shorter and narrower than remaining segments (<xref ref-type="fig" rid="F2">Fig. 9</xref>); ventrally, right paraproct transverse and claw-shaped (<xref ref-type="fig" rid="F2">Fig. 10</xref>), articulated directly with the lateral margin of supra-anal plate through its right lateral margin. Subgenital plate symmetric, with styli similary shaped (<xref ref-type="fig" rid="F2">Fig. 13</xref>). Internally, subject to this plate is located the membranous pouch with genital sclerites L2 (<xref ref-type="fig" rid="F2">Fig. 16</xref>), L3 (<xref ref-type="fig" rid="F2">Fig. 17</xref>), and R (right phallomere) (<xref ref-type="fig" rid="F2">Fig. 20</xref>).</p><p>Genital sclerites. Genital sclerite L2 thin and elongated. Sclerotized region L2d and the process “via” separated but closely articulated (A10). Process “via” finger-shaped, slender and long (<xref ref-type="fig" rid="F2">Fig. 16</xref>). Region L2a slightly sclerotized, at least four times length of “via”, with a lateral extension extending over the process “via”.</p><p>Hook “hla” of the genital sclerite L3 with distal area elongated; in addition to the notch “45”, with the groove “hge” along its lower margin (<xref ref-type="fig" rid="F2">Fig. 17</xref>). Basal area of “hla” longer than its apical area, left lateral margin of basal area straight.</p><p>Genital sclerite R (right phallomere) formed by sclerotized regions R1, R2, R3 and R4 (<xref ref-type="fig" rid="F2">Fig. 20</xref>). Region R1 as a large and bulky structure at the caudal region of sclerite R; subregion R1v much wider than subregion R1d, which is a narrow and elongated band, extending along left lateral margin of R1; subregion R1d projected over the apex of R1t (<xref ref-type="fig" rid="F2">Fig. 20</xref>). R1c slightly projected, articulated to the lower right corner of R3 (<xref ref-type="fig" rid="F2">Fig. 20</xref>). Subregion R1t is not fused with other areas of R1. Both arms of the complex R1t+R2 have more or less the same length. Left arm of the complex R1t+R2 thick, irregularly shaped, projected towards the left. Complex R1t+R2, similar in size to region <!--PageBreak-->R3, located on the left corner of the region R3, below the projection of R1d. Apex of R1t and R2 extended beyond the caudal margin of R3.</p><p>Region R3 as a nearly triangular, slightly sclerotized plate articulated by its lower right corner to R1c; apex of R3 rounded (<xref ref-type="fig" rid="F2">Fig. 20</xref>).</p><p>Region R4 as a wide dorsal plate, covering R1 and R1t+R2 complex in part (<xref ref-type="fig" rid="F2">Fig. 20</xref>).</p><p>Measurements(mm). Body length 19.8; pronotum maximum length × width 6.2 × 10.5; tegmen length × width 7.0 × 5.9; interocular width 1.3; interantennal sockets width 2.0.</p></tp:treatment-sec><tp:treatment-sec sec-type="Etymology"><title>Etymology.</title><p><italic>curtus</italic> (L) = short, <italic>alatus</italic> (L) = winged. The name refers to the short tegmina of this species.</p></tp:treatment-sec><tp:treatment-sec sec-type="Distribution"><title>Distribution.</title><p>North of South America in the department of Valle del Cauca, Colombia.</p></tp:treatment-sec><tp:treatment-sec><!--Section generated to contain objects referenced in tp:taxon-treatment.--><fig id="F1" position="float" orientation="portrait"><label>Figures 1–6.</label><caption><p><bold>1–3</bold> Habitus (dorsal) of the species of genus <italic><tp:taxon-name>Muzoa</tp:taxon-name></italic>. <bold>1</bold> <italic><tp:taxon-name>Muzoa simplex</tp:taxon-name></italic> Hebard, 1921, holotype male (ANSP) <bold>2</bold> <italic><tp:taxon-name>Muzoa madida</tp:taxon-name></italic> Rehn, 1930, holotype male (ANSP). <bold>3</bold> <italic><tp:taxon-name>Muzoa curtalata</tp:taxon-name></italic> sp. n., holotype male (MUJ). Scale bar 1 cm. <bold>4–6</bold> Heads (ventral) of the species of genus <italic><tp:taxon-name>Muzoa</tp:taxon-name></italic> <bold>4</bold> <italic><tp:taxon-name>Muzoa simplex</tp:taxon-name></italic> <bold>5</bold> <italic><tp:taxon-name>Muzoa madida</tp:taxon-name></italic> <bold>6</bold> <italic><tp:taxon-name>Muzoa curtalata</tp:taxon-name></italic> sp. n. The arrow is indicating the shape of the vertex. Scale bar 1 mm.</p></caption><graphic xmlns:xlink="http://www.w3.org/1999/xlink" xlink:href="ZooKeys-278-065-g001.jpg" position="float" orientation="portrait" xlink:type="simple"/></fig><fig id="F2" position="float" orientation="portrait"><label>Figures 7–22.</label><caption><p>Supra-anal plate (dorsal), subgenital plate (vental), and male genital sclerites of the species of genus <italic><tp:taxon-name>Muzoa</tp:taxon-name></italic>. <italic><tp:taxon-name>Muzoa simplex</tp:taxon-name></italic> Hebard, 1921: <bold>7</bold> Supra-anal plate <bold>11</bold> Subgenital plate <bold>14</bold> Median sclerite L2 (dorsal) <bold>18</bold> Hook “hla” of L3 (ventral) <bold>21</bold> Right sclerite R (dorsal). <italic><tp:taxon-name>Muzoa madida</tp:taxon-name></italic> Rehn, 1930: <bold>8</bold> Supra-anal plate <bold>12</bold> Subgenital plate <bold>15</bold> Median sclerite L2 (dorsal) <bold>19</bold> Hook “hla” of L3 (ventral) <bold>22</bold> Right sclerite R (dorsal). <italic><tp:taxon-name>Muzoa curtalata</tp:taxon-name></italic> sp. n. (Holotype): <bold>9</bold> Supra-anal plate <bold>10</bold> Supra-anal plate (ventral) with the paraprocts <bold>13</bold> Subgenital plate <bold>16</bold> Median sclerite L2 (dorsal) <bold>17</bold> Hook “hla” of L3 (ventral) <bold>20</bold> Right sclerite R (dorsal) (sclerotized regions R1 [subregions R1c, R1d, R1v, R1t], R2, R3, R4). Scale bar 1 mm.</p></caption><graphic xmlns:xlink="http://www.w3.org/1999/xlink" xlink:href="ZooKeys-278-065-g002.jpg" position="float" orientation="portrait" xlink:type="simple"/></fig></tp:treatment-sec></tp:taxon-treatment>
